# Supplementary material for: Development Temperature Has Persistent Effects on Muscle Growth Responses in Gilthead Sea Bream
Source: PLoS One. 2012 Dec 17;7(12):e51884. doi: 10.1371/journal.pone.0051884 (PMC3524095; doi:10.1371/journal.pone.0051884)
Supplement: File S1 — Expression profiles of 34 growth-related genes in gilthead sea bream skeletal muscle during fasting (F) and satiation feeding (SF). Values represent mean ± SE (N = 8). Different letters indicate significant differences between means (P<0.05). (ZIP) [file pone.0051884.s009.zip]

Archive with 3 entries (2 files):
- File_S1.ppt
- __MACOSX/
- __MACOSX/._File_S1.ppt
