# Supplementary material for: Development Temperature Has Persistent Effects on Muscle Growth Responses in Gilthead Sea Bream
Source: PLoS One. 2012 Dec 17;7(12):e51884. doi: 10.1371/journal.pone.0051884 (PMC3524095; doi:10.1371/journal.pone.0051884)
Supplement: File S2 — Sequences retrieved from the gilthead sea bream skeletal muscle transcriptome for qPCR primer design. Sequence identity and e-value were obtained by Blastx against the NCBI non-redundant database and mean coverage was estimated directly from the gilthead sea bream fast skeletal muscle transcriptome assembly. (TXT) [file pone.0051884.s010.txt]

>Hsp70 from the assembly of DQ524995.1+ HS982959.1
GCCAGCTAAAGGTGTAGCGATCGGCATCGACCTGGGCACCACCTACTCCTGTGTGGGGGT
GTTCCAGCACGGAAAAGTAGAAATCATCGCCAACGACCAGGGCAACAGGACCACCCCCAG
CTATGTGGCGTTCACTGACACCGAGAGGCTGATCGGGGACGCGGCCAAGAACCAGGTGGC
TCTGAACCCCAGCAACACAGTGTTTGATGCCAAGAGGCTGATTGGAAGAAAGATGGATGA
TCAGGTGGTTCAGGCTGACATGAAGCACTGGCCCTTCAAGGTGGTCGGAGACGGAGGGAA
GCCCAAAATTCAGGTGGAGTACAAAGGGGAGGACAAAACCTTCTACCCTGAGGAGATCTC
CTCCATGGTCCTGGTGAAGATGAAGGAGATTGCTGAGGCCTACCTCGGCCAGCAGGTGTC
TAACGCAGTCATCACAGTCCCAGCGTACTTCAACGACTCCCAGCGGCAGGCGACTAAAGA
CGCAGGCGTCATCGCGGGACTGAACGTCCTGAGGATCATCAACGAGCCGACTGCAGCCGC
CATCGCGTACGGTCTGGACAAAGGCAAGTCAGCAGAGCGTAACGTCCTGATCTTTGACCT
GGGCGGAGGCACCTTCGACGTGTCCATCCTGACCATCGAGGACGGCATCTTTGAGGTGAA
GGCCACAGCTGGAGACACTCACCTGGGCGGAGAAAACTTTGACAACCGCATGGTGAACCA
CTTTGTGGAGGAATTCAAGAGGAAACACAAGAAGGACATCAGCCACAACAAGAGAGCCTT
GAGGAGGCTGCGCACAGCTTGTGAGAGGGCCAAGAGAACCCTGTCGTCCAGCTCCCAGGC
CAGCATCGAGATCGACTCCCTGTTTGAGGGCGTGGACTTCTACACCTCCATCACCAGGGC
TCGCTTTGAGGAGCTGTGCTCCGACCTGTTCAGGGGAACATTGGAGCCGGTGGAGAAAGC
CCTGAGGGACGCCAAAATGGACAAGGCGCAGATCCACGACATCGTCCTGGTCGGAGGCTC
CACCCGAATCCCCAAAATCCAGAAACTCCTGCAGGATTTCTTCAACGGCAGGGA


Sequences producing significant alignments:
Accession	Description	Max score	Total score	Query coverage	E value	Max ident	Links
AY762970.1	Acanthopagrus schlegelii HSP70 (HSP70) mRNA, complete cds	1882	1882	99%	0.0	98%


>isotig02074|heat shock protein 90 beta
cctgtaaggttattacatctttaattttttgcaaaacaaaagacttggaatacagacaagcctggactcaggcaaaggaatcatacagtcctctctctccatgcagcgtgcagtgttgcacatgagcagaacgtccccaaaccctccaccagacctgacctgataatggaatgtaccattcccatgttcacacgttaaccactccaacatttaaaactcagtgcaacagggtactctttaaaacatatgtgctgtcaccatgaacgcataaaccaaaactgcttttcttaaaaaggtcttgcagagttatgctctaggcacgagagcaacactggtccaccacacaacatgaatgactatttgttttgcagttactgcagatttttttttttttaaaggatgaacaattgaaaagtgaggctaaagtgttagaaatctgcagggggattgtttaatcaacttcttccatgcgtgaagcatcatcgtcgccttctaggggaggaatctcatctgggacggatgttgaggtggcctcctctacgggaacgtcgtcatcatcgatgcccagtccgagcttgatcattctgtagatgcggttggagtgggtctgtgggtcatccagggagaagcctgaggacagcagggcggtctcgaacagcaggatgacgaggtccttcacagccttgtcgttcttgtcggcatctgccttctgcctgagagtctcgacaatggggtggtcagggttgatctccaggtgcttcttagccatcatgtagcccatggtggagttgtccctgagtgcctgggccttcatgatcctctccatgtttgccgtccagccgtaagtgctcgtcacaatgcagcagggtgaagacaccagtctgttggacactgtcaccttctccactttcttgtccaggatctccttcatgagcttgcaaaggctctcaaacttggccttgtcctcctccatcttcttcttctcctcctcatcctctggcagctccaggccctctttagtgacagagaccaggctcttgccatcaaactccttcaactgctggacgcagtactcgtcaatgggctccgtcatgtacaggacctcgaagccacgtttgcggacgcgctcaacgaaggcggagttggccacctgatccttgctctcaccagtgatgtagtagatggacttctggttttccttcatgcgggtcaggtactctgtgagggaggtggtctcatctccagactgggagctgtggtagcgcagcagctcagacagcttcttgcggttttgagagtcttcgtggatgcccagcttgatgttcttggagaacccctcatagaacttcttgtagttctccttgtcttcagccagttcggcaaaaagctccagacacttcttgacaatgttcttgcggatgaccttcaggatcttgctctgctgcagcatttctctggagatgttgaggggcaggtcctcagaatccaccacaccacggacaaagttcagatactctgggatgagttcttcgcagttatccatgataaagactctcctgacgtacagcttgatgttattcttctttttcttgttctcgaagaggtcaaaaggtgcacggcggggaatgaagagcagagcccggaactccagctggccctccactgagaagtgcttgacagccaggtgatcctcccagtcgttggtcaggctcttgtagaactctccgtactcctcatttgtgatgtcgtcagggttcctggtccagattggcttggtcttgttcagctcctcctggtcgatgtacttctccttgatcttctttttcttcttcttgtccttgtctttggagtcctcctcgtcgtctgagcccacatcctcgatctttggcttgtcctcaccttcctccttctcctccttctcttctttctcttccttttcggccttttcctcctctgcctcatcatcgctgatctccttgtcacgctccttctccacaaacagggtgatggggtagccaatgaactgagagtgcttcttgacaatttccttgaccctcttctcctcaatgtactccgtctggtcatccttcaggtgcaggatgatctttgttccacggccaatgggctcgccactgtcaacctttactgtgaaggagcctccagcagaggactcccatgcatactgctcatcatcgttgtgtttggtgatgacgaccaccttctcagcaacaaggtaggcagagtagaaacccacaccaaactgaccgatcatggaaatgtcagctccagcctgcagggcctccatgaaggccttggtgccagacttggcgatggtacccaggttgttaatgaggtcggccttggtcatgccaattccagtgtcgatgagggtcagggtgcggtcagctttgttggggatgatgtcaattttcagatccttgccactgtccagcttggttggttcggtcaagctttcatagcgaattttgtccaaagcatcagaggcgttggagatcaactccctgaggaagatctctttgttggaatagaaggtgttgataatcagggacatcagctgagcgatctctgcctggaaggcaaaggtctcagcctcctcctcttggtgcatttcttcaggcatcttgtttatttcgttgacttttcttgaataaaatgcaaccaatgttagtcccttctgctctctgacacagggaaatggaaaggcc


AVERAGE COVERAGE: 98

Sequences producing significant alignments:
Accession	Description	Max score	Total score	Query coverage	E value	Max ident	Links
JF440970.1	Larimichthys crocea heat shock protein 90-beta mRNA, complete cds	3869	3869	96%	0.0	93


>contig08719|heat shock protein 90 alpha
accttgatgagggagggaaggaagaggaagttgagaaagacgccgccgagaacaaggacaaacctaagattgaggatgtgggctctgacgaggatgaggacacaaaggaaagcaagagcaagaggatgaagaaggtcaaggagaagtacattgacgctcaggagttgaacaaaaccaaaccaatctggacacgtaaccctgacgacatcaccaatgaagagtacggagagttctacaagagtctcaccaacgactgggaggaccacctggctgtcaagcatttctcagtggagggccagctggagttccgcgccttgctcttcgttcccagaagggctgctttcgatctctttgagaacaaaaagaagaagaacaacatcaagctgtacgtgcgcagggtcttcatcatggacaactgtgaagatctgattccagagtacctcaatttcatcaagggtgtggtggactctgaggatctgcccctgaacatctccagagagatgctgcagcagagcaagatcctgaaggtcatccgcaagaacctggtcaagaagtgcctggaactcttcaccgaactgtccgaggacaaggacaactacaagaagtgctacgagcagttctccaagaacatcaagcttggcatccatgaagactctcagaacaggaagaagttgtctgatctgctgcgctactacacctcagcctctggagatgagatggtttccctgaaggactatgtctctcgcatgaaggacaatcagaagcacatctactacatcacaggtgagaccaaagaccaggtggctaactctgccttcgtggagcgccttcgcaaagccggccttgaggtcatttacatgatcgagcccatcgatgagtactgcgtccagcagctgaaggagtatgatggcaagaacctggtttcagtgaccaaggaaggcctggagctgcctgaagatgatgacgagaagaagaagctggatgagctcaagaataaatttgaaaacctttgcaagatcatgaaggacatccttgacaagaagattgaaaaggtcacagtctccaaccgcttggtggcttccccatgctgcatcgtcactagcacctacggctggacagccaacatggagaggatcatgaagtctcaggctctgagagataactccaccatgggctacatgacagctaagaaacaccttgagatcaaccctctgcatccaatcgtcgagaccttgagggtgaaggctgaggctgacaagaacgataaggctgtgaaggacctggttatcctcctgttcgagactgcgctgctgtcttcaggattcacactggaggaccctcagacgcatgcgaaccgcatctacagaatgatcaagctgggtcttggcattgatgacgatgattctgcagttgaggacctcattcagcctgctgaggaagatatgccagtcctggagggagacgacgacac


AVERAGE COVERAGE: 8

Sequences producing significant alignments:
Accession	Description	Max score	Total score	Query coverage	E value	Max ident	Links
HQ646105.1	Lates calcarifer cytosolic heat shock protein 90-alpha mRNA, complete cds	2063	2063	100%	0.0	92%


>isotig05310|sh3 and cysteine-rich domain-containing protein 3
cgttatccaccaaacaccatggaccaggaggatgacaaaaactcggtggatatccatgacaaccctccagctcctgacaacgtggtgaaagaagatggagacactgtctatttcatatatgaggaggaggttgaggtggaggagaaggaaccagaacctccaccacctgttgtcatggtcaacgacaaaccccacaagttcaaggaccactactgcaagaaacccaagttctgtgacgtctgcgctcgcatgatagtcttgaacaacaaatttgctctgaggtgtaaaaactgcaagaccaacatccaccattcatgtcagtcctatgtcgagttccagaggtgctttggtaaaattccacctggcttcagaagggcatacagctcccccctgtacagcagtgaccaaccagatccaaacaacccgaaccgtaacgaccccgtcttcgacacgctgcgtgtcggcgtcatcatggcgaataaggagcgcaaaaagaatgaaaatgacaagaaaaatatgatgatgacgatgatggaggaggaagaagaggagaaccaacagcccaaagagaatgaggaaggaggagaagggaagcctgatgataagaaggagaaaggaggagacaaagcagatgacaagagtaagggtacattctcccattctcactattacctggctctctaccgcttcaaggccatagagaaagacgacctcgacttccaccctggtgatcggatcacagttctggatgactccaatgaggagtggtggaggggaaagatgggggaaaagacaggctacttcccgaccaactacctcataaaagtgcgagcgtcagaaagggttttcaagataacgcgcgcctttgtcgggaacagagagatggggcaaatcacactgaagaaagatcagattgtggtgaagaaaggagatgagaaaggtggctatttgaaggtcagcactggacgcaagctgggctatttccctgctgatctgctggaggagatcactgtgaca


AVERAGE COVERAGE: 57


Sequences producing significant alignments:
Accession	Description	Max score	Total score	Query coverage	E value	Max ident	Links
XM_003444773.1	PREDICTED: Oreochromis niloticus SH3 and cysteine-rich domain-containing protein 3-like (LOC100691182), mRNA	1312	1312	98%	0.0	90%


>isotig07601|proliferating cell nuclear antigen
atgaaattgatggacctggatgtggagcagctgggtattccagagcaggagtacagctgtgtggtgaagatgccctctggggagtttgcccgtatctgccgtgacctgtcccagatcggtgacgccgtcatgatctcctgcgccaaggacggagtcaagttctccgccacaggagagctgggcacaggaaacgtgaagctgtcccagaccagcaacgtagacaaagaggatgaggcagtcaccattgagatgaatgaacccgtccagctgatctttgccctcaactacctgaacttcttcaccaaggccacgccgctgtcgaagactgtcacactcagcatgtctgctgacatccccctcgtggtggagtacaagattgctgatatgggacacgtcaaatactacttggcacccaagattgatgaagaagcttcc

Sequences producing significant alignments:
Accession	Description	Max score	Total score	Query coverage	E value	Max ident	Links
AY190718.1	Pagrus major proliferating cell nuclear antigen mRNA, partial cds	 749	 749	100%	0.0	98%


AVERAGE COVERAGE: 8


>isotig08986|mitogen-activated protein kinase 1
ggtaggtcatccagctccatgtcaaacttgaatggggcctcagcaacaggctcatctgttgggtcgtaatattgctccaggtaggggtgcgccagggccgcctccacctcgatcctcttgtgagggttaaaggtcaacatcttgtccaacaggtccagagctttgggatcagcgttggggaaaaggcggttccacggcactttgcagcgcaaaggaagtgacaaaagatagttcctggccttgacgttgatgatgcagttgagatcctcctgagagggagaaccgaggatccccaatatgtggttaagctgatccaagtagtgcttccctggaaaaattggtctgttggacaacatctcagccaggatgcaacccactgaccagatgtctatggacttggtatagcccttggagttgagcatgatctcaggtgctcggtaccaacgagtggctacatactccgttaggaagccagtgtgatcgtggtcaggatcagccacgcgagccaaaccaaaatcacagatcttgagatcacaggtggtgttaagcaggaggttggaaggcttcaggtcgcgatgcaggacgttggcagagtggatgtacttgagccctcgtaggatctggtagaggaagtagcagatatggtcgttgctcaggtgttgagtcttcaggagcttgtacaggtctgtctccatgagatcctgcacaatatatacgtctttcatctggtcaatggttggtgtgcggatgatgtcgtttattccgatgatgttct

Sequences producing significant alignments:
Accession	Description	Max score	Total score	Query coverage	E value	Max ident	Links
XM_003444474.1	PREDICTED: Oreochromis niloticus mitogen-activated protein kinase 1-like (LOC100701546), mRNA	1083	1083	100%	0.0	92%


AVERAGE COVERAGE: 8


>isotig05578|rac-beta serine threonine-protein kinase
atgaatgaagttaatatagtcagagaaggttggctgcataaaagaggtgaatatatcaaaacatggaggcccaggtatttcatcctgaagagtgatggttccttcattggttataaggagaaacctgatctaaatgaccagactttaccaccactcaacaatttctcagtggcagaatgccagttaatgaagactgaaagaccccggcccaacacatttgtcatacgttgtctacagtggaccactgtcattgaacgtacttttcatgtggacagtaatgaggagagagaggagtggatgtgggcaatccagtctgtggcaaatagtttaaagatgcgggaacaggaggaggaagagccaatggatgtgttcggctcacccagccaatgcagcttggaggagatggaagtggctatgtctaagagcggcaccaaagtgacgatgagtgactttgagtacctgaagctgcttgggaaggggacgtttgggaaggttattctggtcaaagagaaatccatgggagtccattatgccatgaaaatactgcgcaaagaggtcattatagccaaggatgaggtggcccacacagtaacagagagcagagtgttacaaaacacacgacaccccttcctcacgacactgaaatatgccttccaaacccacgatcgactctgttttgtcatggaatacgccaacggaggcgagcttttcttccacctttcacgcgaacgagtgttcacagaagaccgggcacgcttctacggtgcagagattgtgtcagcacttgagtacctccattcacgtgatgttgtttaccgtgatctgaagctggagaatctgatgctggacaaagacggccacatcaaaatcactgattttggtctttgtaaagagggcattacccctgatgctaccatgaaaaccttctgtggaactcctgaatatctggcacctgaggtcctagaagataatgactatggcagggcagtggattggtggggtctgggtgtcgtcatgtatgagatgatgtgtggccgtctgcctttctacaaccaagaccatgagcgtttgtttgaactcatcctcatggaggagatccgtttccccaggaacctgtcacccgaagccaagtctctgctggcaggtcttctcaagaaggaccccaaacagaggttaggtggaggtcccgatgatgccaaagaagtaatgactcacaaatttttcatcaccataaactggcaggatgtggtacagaagaagctcaccccactcttcagaccacaagtgacatcagagacagacacccggtactttgatgaggagttcacagcgcagaccatcacactcactcctccagacaagtataacagtctggactgcgaggactccagccagcaagcacatttcccccaattttcttactctgccagcataagagag

Sequences producing significant alignments:
Accession	Description	Max score	Total score	Query coverage	E value	Max ident	Links
XM_003448893.1	PREDICTED: Oreochromis niloticus RAC-beta serine/threonine-protein kinase-like (LOC100702193), mRNA	1751	1751	100%	0.0	89%


AVERAGE COVERAGE:10


>isotig02137|cadherin 15
ctggacattgacagggatacgggagacattagcgccaggagagcctttaacatgcgatccccacatgtcaagaacaatatctacattgctgtcgtcaaggttacagatgctgatggtatgtcgtccactgcctccgtggtcatcacactgaaggagaccaatgacttcccccctcagctcctccctctgagtggctctgtatgtaagggcgcaggccggaagcgttctggtctggtcgtgaccgctgtggatgaagatcttcctccgcaagctgcacccttcacctttgcaatgcactatgacatgtcactgaactggactgttattcaagtcaacgacactcacgctgtgcttcagcccctcgtggagctggaggcgggagattacatggtcacggtgatggtgtcagactccggcagtccagttatgagttcctatgctcaggtcaatatcaccgtgtgtctctgcgactcctttggagattgtaagtctgtaacaggggctatcctcggctccagtgtgggaatcagcttcatctttctcatcatcatcatggccagtgttgcactcctgctgttgctgctcctcctggctgtggcggtgaccacctgcaggagacgccaccatatcaagaaaggaacaggtctgcttgtcggggaatcggaagacgacatacgtgacaatgtcttcaactacgatgagcaaggagggggtgaggaggacgagaacgcctttaacgtcgacctgctgtggaatccccacgatgcaccttcgaccccgggctcctactacccagggtaccctggtgttcctcgtggcaagcagcccctcaggaaagatgccccgcataacctgccctcacctatctacccacgaaggcctcctgcagaccccactgacatcgaggactacatcaatgatggcctggaggctgcagacaatgatcctaacgtgcctccatacgacacagctctgatctatgactatgagggagagggctcactggcaggcagcctcagctccatcgcttcaggcagctctgacggagaccaagactacgactacctcaatgactggggaccacgctttcagaaactggccaacatgtacgacccacgt

Sequences producing significant alignments:
Accession	Description	Max score	Total score	Query coverage	E value	Max ident	Links
XM_003445754.1	PREDICTED: Oreochromis niloticus cadherin-15-like (LOC100707540), mRNA	 905	 905	99%	0.0	82%


AVERAGE COVERAGE: 10


>isotig02218|myocyte enhancer factor 2c protein
aacaggttgtggttgcctaaggaaccaccgggatggctgtagatgagattgttctggttgctaacgggaatggacacgggcatgtcgtagtttgatggcggcacagcctgaggtatcttatgagttttaatcatgtgatcaaactcctcgtttatctgtttgtatttctcctcagtgcgtggggtgaggatgagagcagactcgagctccgggctctcgccgcctttgttctccttcttgctcaatgcctccacaatatcagagttggtcctgctctcatggggctcgttgtactcggtgtatttaagcaggaccttgtccatgtctgtgctggcatactggaacagcttgttggtgctgttgaagatgatgagggcaatctcacagtcacacagcacactcagctcgtacgccttcttcatcaggccaaactttcgctttgtaaatgtcacctgtctgttgcgttcatccataatccgcgtgatctgaatctttttcctccccatcgtccccgtctctttctttctctcctctctctaaagaactttatgcctttttcttcactctcctctgtcttcttcttctttctcttcagtcttctgctctctctttatctgccttttttttctccgctttctatttgttccaatcaactcaaagattccagcatccgtaccacgttcagcgttccttcgcctgccgtctcgcgtgcccctcggtctcgaagcttttttttctacgttgcctgtcggcgattcatcagagaggtcctctcagcgttcacaaatctcgaggttgtctttggttggcacccgtgccgtttctctgcttccccaggaagttacgccctgcagcaccagctaaggcccggctcaatcaaacggttcaaaaactttttttttatataaaaaagaaaaggagaacaaaagagacagttgaataaaggaaaataaaaaatactgacaaattgcctaaaataaatgtcctgcatgtgataaagccagaccagctggctttgaatagaaacccccgatttgggttgtgtgtttgcccccgatctctgactgaact

Sequences producing significant alignments:
Accession	Description	Max score	Total score	Query coverage	E value	Max ident	Links
XM_003456062.1	PREDICTED: Oreochromis niloticus myocyte enhancer factor 2C, transcript variant 5 (MEF2C), mRNA	 809	 809	47%	0.0	96%

AVERAGE COVERAGE: 10


>isotig00833|unc-45 homolog b ( elegans)
actaatctctgacaccatgttggacacatttggaaagttgacattaggcctgttcaggtgttattttacaggtgtctttcctgcttgtatgtcagttaaaatgctagttagttttccatcccctttgtaatagtgtagttgtaagcctttggtttattgtgtcacagtttatgtttgttaaagtttacatcagtgttaaagtgcagttaaagtgtattactgttaatactccacaccttagctttcccatatcattcataggcaagaacatgtcgtatatacacttcacttgcactctggttagactgaattgtattgcaatgacaataaagttgaatgaatctcatcacattttcattgttactctatattagtcttatgtatagcacacatcaagcatctgtttttttattaaaatgtaacatgcagtggtcacatatacttgtcttctctcttcagatgcacttttaacatatttcaccaccagcccagtgacacagcatcaggtgctcctgtccctctacctcagcacagcagagtgacacagcatcaggactaaaggcaccaacagacctgctgactggccatctcttctaactgacaaagtgagatgagagttagttcacagaggaccagttcaaataaaaagcagtgacacatttcccaaaacaaagatgggagagtgtcaacatgacttttgtaacagagtcttagtcaaagctgaaaaatcaaaagaagctggctgatgtactcaaacagaaattatagcttgcactgcttctgctgctaaatgttttctccaaaagaatacagacttaataaggaaggactaaaggactggacaaatgcaagccacttgctgatggttcatgaggatagccgggagcacaatacccacatggcaacatggaaggagtgggaggtcgttttgcaaagcggctgacaatagataagagagagacggcacttgttgaggctgagagataatatgtttgcacaatgccttatttatactgtatttttatcacttgtttctttcctcagtttttatttggtgggatatatttgacttaaaacaaataaaatcttgaatatatacatgcagtttctgtgtgaatgaatgaaaattgaatgtgaaatggactgcgatacaagggggcgccgcctaagattttgcctagggcaccaaattactcatcacaataactacacacaaaatgttatcacaacgacgtggctacttcatgtggctgccagatttcagctgactcaattgtcaaggaaatttgaattttagtcatagtggttaggaaagtgcggggcttgcacatcagagaaaaaacaaattaagttccaatttttctcagcttgagcacaaacaacaggacagatatcaacaaaagaggcgcaaagcctcatggaataagtaaacacaagaaatccacatgggccatgtgaagttcaaacgattgaaaaaaaataatgctgaaattaaacatatatttttttaatcaaaaatgtttagtaacaggcaagtcagctctgtcatctctgctttaactttaaattcatgttccgcatatgctacctttccaatgaaaattgacaaacagaataaaaggggggaagtgaaatgtgcatcattttccaggaactccagagttgatgctataagatagataactatctatctcagatagatagatagatagatagatagatagattgattgattgattgattgattgatagacaagcataatacaagtagcacatgtaaactgaacggtcttaaaacactgattcctggtcacgaccaaagggaaattattctttgactttagccccaagcaacctctgtaaaagtaaacactgatttacaggttcgagatgttgagacttattgtgaaatcctttaatatagtagatgtggaaaaaacatttggggtctgtattcaacatagggaaaaaaaagaaggtccattgctgttgtttttcttcttgcccgcattttaagaagggctgctgaagggtttgatgagaccaagctccatagctttgactaggcatgtgcgtgccacgtcgatggggtcctgcctcttgggattgtcctctgccttgccaatcactgagaggatttccagcatctcgctttcgatcagcttcttgaccaactcactgtcatctgagctgagcatgttgtagacaacgacgaggccacggtgctgtatccgagggtcggtgctgagacacaacctctgcaggatctcaagccactgggtggtcactttggtcattttggtgcatagcttcttctgagcagcagtgagcatggcaagacctccagctgcagctctctgaagatcttcgtcttcctcgccacatagcaacaccatcagcttcaacttatcattgccatcttccagataacgttcttggacctctttacacgaaacaaggttgcacatgcattcagtggcagcctgtctgatctggtcatgctcctcaaacatgtagttctcaatttctggcaaagcgtgctcttttacaatcttcactcttagtttttcactgaagccagacaagttggtgaggcttctcagagcttcgtagttttgcattccatctctgtctgtctgaagtaggttaactaaaggccgcaccacctcatacaccctctcaccagggaaggcaatttctgggttggatatagatgcaatcttggcaagggcatggctggccttcaccttcccagcctcggtcccttccagagcaagtggaatcaaagcctttcctccaccttgggctacaataataccacgatctttgggatcctctgacaatgccaagaaaacccttgacaacagctctttagtctgatcagtcagtatggcgttgtctgctttgaccatgacagcaagagctgatgtgactcctgccttcagcagccttttcactctcctctcaataaagtccttcttgtcctttgggtgctgctccggcacatgctgctttgagaacttggccagttgaaccagctcaggtatgatctctttcttttcgtagcagttggtgcagttaaccagggtgcacgctaccgaatacaagactgtcttatccttggacttggccagttcaaacatggctttcatggcaggctcatcctcaacaaagtcatctttcacgtcagcatcattagtcagataagcaagaccctcgatggcccagttccttgttttggtatcaatctggggattgcaaagccactttctgcactgcttggccaacttctctgtggagccctcggcaaactgcctcaagctgtaatcatcacctccagctgaacccagtttacagagacccacgagtgctcgtattttgatcctctcattcttggtcttcttgtagatgtccttgagcagtgacacaccgttggtgatgatgaagctggcgcggctcatctttgaggaggaatggatcagcgcctccacagcaaccatctggtccacctcacgttcagagccacacagtgccaccatcatctccattatgccttgatgtccaaccagagcgttaccaacatcaaatggaccctgaagcagtcctgagatggcgttaatagcatgaatggtcttgtccatgttgttagggtcgattttggctttaacatattcatcacaaatttccctgaagttggttctctctgggtcacatttgaggtcgtcatagatcttgttgaggagcacgcttgcaatcagctgtgtgttgtctgtcaagggcagctggtctggtagttcaggaacctgaccacacaccttgaggatcttcttcagaccgttgtcaatagtgaacagtgccctggagttgtctctctctttcttgtctttgcgaggcacgtttttgctcagcaagttcagcgcctggtctctgccatggccagacaccttcttactagcaaccatctccagcagagagagaagaatggctttcagatctttagatgcatccagtaccaaggcctcctctttcccatattccctattatctcctcctgtgagggagtcgttgatgcactggaagaggttgcaggttgccagtgcgatctcctcattgtcaacagccatgatgctgcaaattttgtcaatgcccaccatgtgaataatagccatggcccgagctttgtgtcctgtgcacattcccgacaaagtacgaacagcagccaggatcatttctggtttgcctgtctctatcatgttaagcagcagctgcactccattgttctggaagattctctctgctccggcatcctctctggacagcacaatcaggttattggcagctttttccctcttgtccttttccatttcatcatcaaggagaatctcaaacatattctgtaccctcgaatctgtggagaatgttgtcttgagcttggcctggatgtctgctcccagcctgcgtagagtttctaggaaggtcttgttctttggttcaagagtggcgcatctctgcacatccttgaaagccatgtccagttttcctagcttctccagagcttggcaacggcggtacaatgccttgatatctgctgcatcaacatcaattgctttagatgcatcagaagctgcattggtatagttttccttttttaagtagcatgcagacctgttcctgtgaatgacagcaagcacttttttgtccttgcacaccttgatggcactagtgtagcactcaatggccttgtcaatatctcctgtctggaagtgtttgttcccctcgtcttttaactggatcgggtctcccatctttagggttgtgcggtgtgtgtctgcggtgcctcttcgtagatggtcttgatccccagtctttagtgtttgttagaaacctttcctgtcttctgtgtc


AVERAGE COVERAGE: 25

Sequences producing significant alignments:
Accession	Description	Max score	Total score	Query coverage	E value	Max ident	Links
XM_003451765.1	PREDICTED: Oreochromis niloticus protein unc-45 homolog B-like (LOC100694885), mRNA	3014	3014	56%	0.0	86%


>isotig02725|cathepsin d
atgaggagcctggtcctgttcgtgttcgcggcgctggttctgaccaccgacgcgctggttcgaattcccttaaagaaattccgttccatcagacgtgagctgacggactcggggaggaccgcggaggagctcctggctggcaaacactccactaagtacaactttggcttcccctccagcaatgcacccactccagaaaccctgaagaactaccttgacgcgcagtattacggtgagatcggcctggggactcctcctcagctcttcactgtggtgtttgatacgggctcctccaacctgtgggtgccctccgttcactgctccctcttagacatcgcctgcttgcttcaccacaaatataattctgccaagtccagcacatacgtgaagaacggcaccgcctttgcaatccagtatggatctggcagtctgtcgggctacctcagtcaggacacatgcacaatcggtgacttcaactacgtcaacatcacccgccaggcgtactggcagatccacatggacgggatgtcagtgggaacccagctgagtctgtgtgggagcggctgtgaggccatcgtggacaccgggacgtctctgatcaccggaccctcagcggaggtcaggtccctgcagaaagccatcggagccactccactcatccagggagagtacatggtgagctgtgacaaagtcccgacgctgcctgtcatcaccttcaaagttggcggacagtcttactctctgaccggagagcagtacatcctcaaggtgagtcaggctggaaagaccatgtgtctgagcggcttcatgggtctggacatccccgcccccgccgggcccctgtggattctgggagacgtcttcatcggccagtactacaccgtcttcgatcgggacaacaaccgggtcggcttcgccaagtctaaa

AVERAGE COVERAGE: 10

Sequences producing significant alignments:
Accession	Description	Max score	Total score	Query coverage	E value	Max ident	Links
AB597935.1	Oplegnathus fasciatus CTS-D mRNA for cathepsin D, complete cds	 595	1173	97%	3e-166	90%


>isotig01719|f-box only protein 32
atgcctttcctcggacaggactggaggtcaccgggtcagagttgggttaaaaccgaggagggatggaaaaagacaacggcaaacgagaaaaacaacaacgtctccgtgcagagcttctgcaaagccgaggaggaggaggagtgtttcaacaaggagaacctgctgctctctctcggctacgacatggctgccaagaagaggaaaaaagacctcatgaacaacaacaccaaggtcccctatttccacagggagaagtggatttatgttcataaaggaagcaccaaggagcgccacggatattgtacactgggagaggccttcaaccgcttggatttctgcagcgccatcaaggacacgaggagatttaattacgtcgtccgactcctggagcttatcgccaagtcccagctcccctcgctcagcggtgtggcgcagaagaactacatgaatattctggagagagtggtacagaaagttctcgatgaccagcagaacgtccggcccatcaaggagctgctgaagacactctacatctcgctgtgtggtctcgtgcaggacatgggcaagtcggtcctggtggggaacatcaacacctgggtgcatcgcatggagaacatcatgcaatggcagcagcggctggacaacatccagatcaacaggcccacatctacaggcatgactctgaccgagctgcccatcagtctgcagctgaacatcatgcagcgtctgtcagacggaagggacctggtcagcttgggccaggtgtgccctgagctgggggccctcactgaggaccggctgctgtggaagaaactctgccagtaccacttcacagacagacagatccgaaagcgcctgatggtgtcagataaaggtcacctggagtggaagaagatgtacttcaagctgagccgctgctaccctcacagagaggagtacagtgacaccctgcacttctgcacacactgccacatcctcttctggaaggacacaaaccatccctgcacagccaacaacccagaaagttgcaccatgtccctctcccctcaggactttatcaaccttttcaacttc

AVERAGE COVERAGE: 30


Sequences producing significant alignments:
Accession	Description	Max score	Total score	Query coverage	E value	Max ident	Links
XM_003443669.1	PREDICTED: Oreochromis niloticus F-box only protein 32-like, transcript variant 1 (LOC100711101), mRNA	1491	1491	100%	0.0	92%


>isotig06735|eukaryotic translation initiation factor 2 subunit 1 alpha
atgccggggctcagctgtcgattttaccagcaccggttcccagaggtggaggatgttgtaatggtgaacgtgaggtccatcgccgagatgggcgcctacgtcagccttttggagtacaacaacatcgagggcatgatcctcctgagcgagctgtcacgtcgacgtatccgctccatcaacaagctcatccgcataggccgcaacgagtgtgtggtcgtcatccgagtagacaaagagaagggatacatcgatttatcgaaaagaagagtttcaccagaggaggctatcaagtgtgaagacaaattcaccaaatctaaaaccgtgtacagcatcctgcgacacgtggcagaggtgctggaatacagtaaggacgagcagctagagagcttgtaccagcgcaccgcctgggtcttcgatgagaaatacaagcggcccggatacggagcctatgatgtcttcaaacaggctgtatcagatcccgccattctggatggtttggacctaacagaggaggagaggaacgtgctgattgataacatcaacaggcgactcactccacaggctgtcaaaatcagagcagacattgaagtggcgtgctacgggtatgagggcatcgatgcagtgaaggaggctctcagggccggacttggctgctccacagaggccatgcccatcaagatcaacctgatcgctccccctcgctacgtgatgaccacgaccactctggagcgcacagagggcctgtctgtcctcaaccaggccatggctgctatcaaggagaagattgaggagaagagaggcgtctttaacatccagatggagccgaaggtggtgacagacacagatgagacggagctcgcccggcagttggaaaggctagagcgggagaacgcagaggtggacggagacgacgacgcagaggagatggaggccaaagcagaggac

AVERAGE COVERAGE: 6


Sequences producing significant alignments:
Accession	Description	Max score	Total score	Query coverage	E value	Max ident	Links
XM_003446293.1	PREDICTED: Oreochromis niloticus eukaryotic translation initiation factor 2 subunit 1-like (LOC100696887), mRNA	1419	1419	100%	0.0	94%


>isotig02937|calpain-3
ctgttgtcacgtgtaagggaggagtccttggtttcttcttttctttttctttttgcactttataaactgactttgcaacgggaacaccgaaggctgaagtgttcactgataaaaatgggggacgagacatataaagggaaagttcctctcgttgaggacacaaaggtgaaagtgctttatgagactcaagcatcagctgggcctgatgacaaagctgaataccctcctgctgggactaactccatctactctgcgattctgagcagaaacgaggccgtcaaggatgccaagcgccttaagacttttttggagctgcgagacaaatacgtgaagaagaaggtggtgtttgaagaccctctgttccccgcaaacgactcctcgctcttctacagtcacaagtctgccatgaagatcgagtggaagcgtccctcggaaatttgtgaaaacccccagttcatcatcgatggagccaatcggacagacatctgtcagggagaattgggtgactgctggttgctggctgccatcgcctgtctgacagtcaatgagaagctgctgtacagagtgattccccccgatcagagcttcactgagaactacgctggcatcttccatttccagttctggcgttatggcgaatggatcgatgtggttgtggacgaccgcatccccacctgcaacaacaagctggttttcaccaaatctttcaggaataacgagttctggagcgcccttttggaaaaagcttacgcaaagttgcacgggtcttatgaggcactgaaagggggcaacaccttggaagccatggaggatttcacgggtggtgttacggagttcttcgagctgtctgaggcgcccaaagacctctacagcatcatgaggaaggcgctgcagagaggctcgctgatgggctgctccatagatgttttttcagccagtgaactggagtctcggactgatctggggctggtgaggggtcatgcctactccatcatcggcctggaggagtgtgacgaagttgcaaagaacaccaaagttcgcctgattcgcctgcgcaatccctggggtttcgtgctgtggaaaggaccatggagtgtaaattcaaaggaatggtcgaccatttccactgcagacagggaaaacctaaagaaacagacgatagaaacgagtgagttctggatgtcttttgatgattttaagaggaacttcaccaagctggagatgtgtaacctgacccctgacacactgcagtgtgatgagagacacagctggacggtgtccgtcaatgagggtcgttgggtgaggggcagctctgctggaggctgcaggaacttcccagaaacgttctggacgaaccctcagtatcggctgaagctgtacgaagaggatgacgacccagaggacgggaacatggcctgcactctcgttgtggctctgatgcagaaaggtcgaaggatgcagcgtcatcaaggagccagattcctcaccattggattttccatctaccaggtcccaaaggagatgtgtggacagaatcagcatctgcagaaggactttttcctgtacacagcctccaaggctaaatgcaagacctacattaacctgcgggaggtcacggagcggttccgtctgcccccgggggagtatgtcatcatccccacgacctttcaacctcatcaagagggagagttcattctcagggtcttctctgagaagcagagcacgtctgaggaagtggagaacacgatcggctctgaccaaacacagcaagacaagaaaaagaaagaaaagcctattgtatttgtgtcagacagagcacgagccaacaaagaaatcgagcatgacggcattctgggagaaaagaagaagaaaccaaagcgaaaattacttgaacctgaggaggagactgaagaggaaaaacagttcagagccatttacgaacagattgctggtgaagacatgcagatctgtgccaacgaacttatgaaggtcatgaagaatgtcctcgccaaacatagtgaaataaaggcagagggtttcagccttgagacgtgtcggagcatgattgccctgatggatactgatggaacaggaaagctgaacctgcaggagttcaaacacttgtggagaaagatcaaagcgtggcagctgatcttcaaacgttacgataaggacaaaacctgctccatcagtagttttgagatgagaaacgcagttaatgatgcagggtttcacctcaacaaccagttatatgacatcatagccatgcgctacgcagatgaacacctcaacatcaactttgacagttacatctgctgttttgtgaggctagagggcatgtttagggctttcaatgcttttgacaaagacggtgatggaatcatcaaactgaatgtcctggagtggctccagctgactatgtattct

AVERAGE COVERAGE: 22


Sequences producing significant alignments:
Accession	Description	Max score	Total score	Query coverage	E value	Max ident	Links
GQ327967.1	Hippoglossus hippoglossus calpain-3 mRNA, complete cds	2663	2663	96%	0.0	87%


>isotig03137|wasp homolog-associated protein with membranes and microtubules
attgatctcattcgtctttgtttattattaaaacacagcagtacaagtgtgtttcagcccgtctgtaacacactggagtttcagttctttacactcttatgcaaaaaaaacatttaacgcagtttccagacagtatagcttttttttttgtacataatacataagagcttcagcttacagttaagtgctccgtgtcacagggtcaaaggtcaagagcagagctgcaactaacgattatattctctctatcgattaatcgtttagtttatcaaaaaatggaaagaaaacttccttcaggttacttcttctgtcaaaccaacagtcaaaaaaccccagaattcttcattcaatgtcataaaagacaaagatgaaacgaccgaaacgattaatcgacgatcaaaatacttggcaattcattctcttacaatcgttgcagctccagtcatcgatacaaagttcgtccctacacttcaacagcagcctgtcagagagacacagccgcgtacagtaatgagaaaccgcataatgaaaacgaaacattggttattaaatcgactctttgcaacttcttttgtcgaggcatcaaagaggaagtaataacagatcatgaataaattgcacctgaatgaagccgaacacattcacatgtttttgacagagaaagagaaactggggcaggacgctgctgctacagacacgattattctgctaattattttctttaagtgcagttttaatgtcaaagaaaatggggaaaagctcatctgaaagctttactgaggactcaaccatgattagagacacagctgtgcacattaaaaggtgtaatttggagaatatggccagaattcaatggcagctgtcgcaggtgacctttggcccttgacatctcctcctgcatggtcttcctcttgaactcctgcaggttttcaaagtattcctccacgtcccgctcatcctgcgtgaataaagtgtcgaggacgatctttcgtccgcagatgtcgatagcggtgctgaagtatttctcgagtttcctacacggcgtgtcgaagtctctctcgtcgtcgtcatccggacctgacctccggttcaggaagagcaagtcccaaatgttgccgtcttcgaactcggacagatccgggaagcaggcccccaagatgtccgccacacatgtaaactgctggtggacatgttttaagtcgttgacggagaagagtcctgcccagctcacctgagagtcgactgcgacttctgctttgcgtttctgccgctgtaacgtccggttgtggcaagtgacggcgaacttacactcgatgacgttccactggacgatgaatccgagcttaaacgtctccgtctcttcgaatatgttacttttaatggccacccagccctccaggctgtccagccgctcacagtcgatgctgttcatcttgaaaagagatgtttc


AVERAGE COVERAGE: 12

XM_003458204.1	PREDICTED: Oreochromis niloticus WASP homolog-associated protein with actin, membranes and microtubules-like (LOC100690695), mRNA	 564	 564	39%	7e-157	84%

>isotig02235|six homeobox 1
aacgattcttatttttctttctttcttttttctttctctcttttttttgaaatgtaatatgacatggtggcgtgagacacaagcttcaagcacttctcgcagacagactgggacactgcgaaaaaaaacaaaaaaacagccaccgtaacagatcatttagtctcatatttggcaagtgagaaaaatacatccgccaccggatgcataaagaaaaacaccacctatcctcaaattaaactccagctcgcttttctcggatttttccggagaaagagcgtcgaggaggagcactcaccaccacgcaggtcagcagctggttcaaaaaccgacggcagagggacagagccgcagaggcgaaggagagagagaacagtgaaacaacaacgcaggcggcaacaaacagaaccagctgtccccgctggacggaggaaagtctctcatgtccagctcggaggacgagttttctccaccccagagccccgaccagaactcagcgcttttgcttcagggcaacatgaaccacccgggagcctccgcgtactccatgtccggcctggggcccccacagccggtgcacagcatgcacggacacccgcaccaactgcaggactccttgttgggacctctaacctccagtcttgtggatttaggctcttaaaagaggctgccagattttattctattttacaaaaaaacgaaaggcagaaaaaagaagactgataagtacatgtatgaaataacactatagtagcctaccttataatatagactgacttgtctgtcgttaaatttggttagaaacaaaattcctttatgcgcttaacctgtatatcccccccacccacccccaccccccgtgacgagaggtgtttttcttcacctcctgcacatggaaacacacaaacaggacgtgtctgaaactcttaactctcaacgaaacacttaactggactgcccatttgcttaatttatgatattttgttgagataaaaaaaaaaagaagaagaattatagcaacctcctgcgatggaaactaagaggtaacgttttgattagagccatggtaattagtttccaataaaacaaaagtaata


AVERAGE COVERAGE: 7

BT027222.1	Gasterosteus aculeatus clone CFW201-G11 mRNA sequence	 841	 841	73%	0.0	86%


>isotig12027|fibroblast growth factor 6
ttttgtacgtacgtatacggtatttatgttacctgggagataagtcctcatgtgcaaataagtttgttattgccagtttttgctcatattcgggggtaggaagtgcgttacagtcatggcagtggtggccttgttgcccctcttcacgcggccatgcttgctgagtgctatgtaggagcctctgtagaccagagactcgtaggcgttgtagttgttcgggagcaagctctccttgaacttgcactcgtcatggaagactgttgtactggttttcattatgtgcaccgtttatcctgccgtcggggaggacctgaaggtgaaacccgatgcccacgttgcagtagagcctccgcactcttttgatgcccagcagatagtcactctcccagttcagctccggtttctccccggagatccccagtacagagcgggagaagagggtctcccatcgtttctccaataaagttgcgtttgtcctgccgctcggtaacgggtacgctgacacgatccccagcagaaagcccaggagaaccaccgcggtcagcgtccagtgcggcgtgccggcctcgcaggacatactga

AVERAGE COVERAGE: 2

AY831723.1	Dicentrarchus labrax FGF6 mRNA, complete cds	 549	 855	85%	2e-152	98%


>isotig05855|caveolin 3
aggcctccatttttaccaggacgtctgcagcagctgtccactggcatgccagagggagcgtcacagtggcgatacaggggttcagaagtgaacggagggtttgatccaggaaggtttttactctcaacgtcttcggcccagccaggacctgcagccccaccatggcggatcagtaccaatacaccaacgaggagaagatagtgaaggatagccacaccaaggagattgatctaatcaacagagaccccaagcagatcaatgaggacgtggtgaaggtggagtttgaggatgtcattgcggagcctgatggcacacacagcctggatggggtgtggaagctcagctacaccaccttcactgtgtccaagtactggtgctaccgcatcctgtctgcagtctttggcatccccgtcgctctgctctggggcttcctgtttgcgtgcatctccttctgccacatctgggctgtggttccctgcatcaagagctgtctgattgagtcgcagtgcatcagccgcatctactccctctgcattcaaaccttctgcgatcccttcttcgaagccctgggcaagatcttcagcagtgtgcgtgttgcactgcgcaaagaagtctaagtactcgcacagtagtgtttatagtatgatcggatgaagtacggtatctttttatacaccaaaagatcagtcttggcatattggcttactccttcctcctcctcgtcctttcatcaagtgctgcacccaaccctgccactcacaaagctttccgctctcagtcctgacatgactggtgtgccttttgccaccagaagcactttgacagctgcagcaggcggcctggttccctgacagctctggcactcctggagggctcagtgctcctcactgacggagagagaggagggccgcctgccatgaggaggatcgtctgctctcatttatttggatcccaacaacagctactcattcacaaataatgaatgaactcaccaaacactgctgcacctgtggacattactgcctgtatgcattacatttggccttttcttaaaagttgatgctgtatgttgctatatgtgatgttgtttaactttgttctgattgagttcaatcgatgtaaccttagtggaaaagctctaatggaaagaaatgaatttaaaaaatgttttctttgtgttactattttgtgcgacttctttaaattttcaaaacatgtatactgatataactccctgtttctttgtgttgactccaccaaagattaggagacttgcagatgtaggataatctacttccttttaccaaagtgtaataagtgtaatatgaattaataccaactttcttcaatcaagtatgtgtaaacaagtatgaacctaactactagtgcagtatgagacccattttaatgtcccacagtggtattttaattatgtggaatgtgtcatatgtttgctgatgttatgtacatgcaattagacagctgttgtcacaacaatgagcctattgccccaccggttcagtgtttgaaagtgagttctttgtatcatttcaaatcatttttgagaggctctagaatacatttttatgattcaccaaac

AVERAGE COVERAGE: 123


Sequences producing significant alignments:
Accession	Description	Max score	Total score	Query coverage	E value	Max ident	
XM_003441445.1	PREDICTED: Oreochromis niloticus caveolin-3-like (LOC100693678), mRNA	 682	 682	31%	0.0	91%


>isotig05575|calcium calmodulin-dependent protein kinase ( kinase) ii gamma
atagtggagagagacagagacagagacagacagagacacccaccctggtcgcttcgtcttgtccgtatccagccctccttcattcggcgcctccgacaggccacctcaccgctcccacggccgtctagctgctgggcggaccttatttttatttatttattttttttaataagtttgaacgcacattttagcgcaaaaaggagcccgcacattttcccccggagctgtcaaagtagaagaagccgagagacgggagcgacatggccacgacaacctgtacgcgattcacagacgagtaccagctttacgaggagctggggaagggggccttttcagtggtgcgcaggtgtgttaagctgtgcacaggacaggagtatgccgcaaaaataatcaacaccaaaaagttatctgcaagagatcatcagaagctggagagagaggctcgaatttgtcgcctgctgaaacaccccaacattgtccgtcttcatgacagtatatcagaggagggcttccactacctcctgtttgacttggttactggaggtgaactgtttgaggacatcgttgccagagagtattacagcgaggccgacgccagtcactgtatccatcagattctagacagtgtccatcacattcaccaacatgacatagtgcacagggacctgaaggttagtatatgtagaggagcatctgcatccctcacctccttcccctcttccctagaaccctgcctgctttctttcctccctccctccttccttccttccttccttccttccttcctcctccgtctcgtctattcgtgtcgtttctgtcagttactggtctaatgtccgcctgtccgacttgtctcttggtatgctgttatgtttcctcttttcttttgtattgtattgtacttctttttttttttaacctgaggaccctggcctgcctcaccaaacctccctaccccatctgcgctcccaaccttcctcttatcaatcatttttacaaatgactccataacaaaagctcctgttgcactgactgacaaccagatcaatcaatgagtgagccatgcacacacacgcagccacctgcaatgaacacgcatccttctgcaggtttaaaaaatagcctgtgtttacttgactacaaccatttctccaagtaggccagttaaaacagttaaagcacacagttatatttattttgatctccattgatttttccaaaccctcctcctcctttcactcaggctgtaagtcatttctattattgcatcgatccctgtatttttaaggcaggcacattcaacaagtacgtctatttacaagtgttaaaagatcttgagcagaaagaaaggaaacatagggcgccgtttagctcagttggtagagtggatgtcccaggtgctgaggctctgcagcggacccgggttaaactcccggcctgggtccctttactgcgtgtcactccccctctctctctccctgtttcctgtcactctcttcagttgtactattaataaagcaataaaaggccaaaaaatactttaaaaaacaaagaaagaaaggaaacacaacagaagaagtgcgaagccttcagccattttactttcgttcttacaagcgagatgctttgtatcttcttctttgattaactgcgcggtaccactcccttttcttctaaatagcctcaaacctgagatatatgctattaaaagttaaagccatacactcagtttacacattttcaccctgagagcaattcttacacatgatttcattaaattcagtgtagtgtattgtcacactgatgcaataaatgggtttgagactggaaaaggaaaaaacagtaaacaaaagaaaaagcaacttgaccttttaanaatcatctacagatcataattaag

AVERAGE COVERAGE: 30
Accession	Description	Max score	Total score	Query coverage	E value	Max ident	
XM_003459890.1	PREDICTED: Oreochromis niloticus calcium/calmodulin-dependent protein kinase type II subunit beta-like, transcript variant 12 (LOC100695100), mRNA	 654	 654	23%	0.0	93%


>F5T95CD02JMZ9K_insulin-like growth factor binding protein 4
CGACACCCTCCTAAATCCACAAACCAGAGAAGCAACACCGCCAGGGAGGAGACCAAGGCG
GTGCTGGCTCCATGTCGTGCTGAGCTACAGCGAGCGTTGGATAGATTGGCATCAAACACC
CGCACACATGATGATCTCTTCACAATCCCCATACCCAACTGTGACAGAAAACCGGCATGA
GGCTGCCAGGGCCGCTGGAGCTACGAGGGGATCTGGACTGCCACCAGTTAATGACTGCTA
CTCTGAGGGATTGAGGAGTGAGGTGTGGCAGTGGAGGTGCAGGACCAGCTGAACTCTACT
GGTGCTTATTAGTAGAACTGCATGAGGAAAGGACTTTGCTCTAAAGCCTCGCTTCACCTG
AGGCCAACAGTACTTGAGCTTGTGCAACAAAAAGGAACCATTGAATTGAGTTCTTTGCAA
TTTCGTTTCTGTGTGTGAGAGTCTGAG


NP_001139534.1	insulin-like growth factor binding protein 4 precursor [Takifugu rubripes] >gb|ABY77973.1| insulin-like growth factor binding protein 4 [Takifugu rubripes]	 117	 178	56%	7e-37	98%


>F5T95CD02I1BGT|nuclear factor of activated t- calcineurin-dependent 2
atagcagaactaacatgcagagacaataaagatttcatagattcagttacagctttgttttctgggcagtgtacgtcactacggttcacctgaatgtggccagtaaaaaataaaataaaccctggtgtgaacatgactctacaagatgtgactggatgccactcactcaccctggtttttctccaggaaaatgaccttggaatcggagctgaagttctgcccggtcaggatcatctgctggcctcccagaacagagcagctgtccatgtcctgcttctccaccatgggtcgctcgtgtgccgatcgctgggagcactcgatgggatgcgaggccacttggagagagacgtactgtcctccgggctgaggtatgtgcacacgaaacacaagacgaacgcgggtgttttccgaccgacgtccgtctcgcccttcctcagctcgatgtcggcgttcctgagtttcaggactcccggcgcagtcgattattgctttca

Accession	Description	Max score	Total score	Query coverage	E value	Max ident	
XP_003439094.1	PREDICTED: nuclear factor of activated T-cells, cytoplasmic 2-like [Oreochromis niloticus]	 166	 166	64%	1e-44	75%
